# Supplementary material for: Enhanced virulence of Plasmodium falciparum in blood of diabetic patients
Source: PLoS One. 2021 Jun 17;16(6):e0249666. doi: 10.1371/journal.pone.0249666 (PMC8211161; doi:10.1371/journal.pone.0249666)
Supplement: S1 Data — (XLSX) [file pone.0249666.s005.xlsx]

## Sheet: S1 Patient Parameters
	Categorical(Nominal) Variables						Continuous(Quantitative) Variables																Other Parameters
ID	Diabetes Type 0:Healthy 1:Type1 2:Type2	Glycemic control 0:HbA1c<53 1:HbA1c≥53	Obesity Index 1: BMI<18.5 (underweight) 2: BMI 18.5 to 24.9 (normal) 3: BMI 25 to 29.9 (overweight) 4: BMI 30 to 34.9 (obese1) 5: BMI 35 to 39.9 (obese2) 6: BMI >40 (obese3)	Diabetic complication 0:none 1: mild 2:moderate 3:severe	Blood group 1:O 2:A 3:B 4:AB	Sex 0:Male 1:Female	HbA1c (mmol/mol)	Blood glucose (mM)	Age (yrs)	ESR (mm/hr)	Hematocrit (x10^12/L)	Fibrinogen (g/L)	C-reactive protein (mg/L)	MCV (fL)	P-ApolipoproteinB (g/L)	fP-Triglyceride (mM)	P-Cholesterol (mM)	P-HDL-cholesterol (mM)	fP-LDL cholesterol (mM)	fP-LDL/HDL-cholesterol	BMI	Duration diabetic (yrs)	Ongoing medication	Year of diabetes diagnosis	Diabetes complication	Country of birth	Previous travel to tropics	Previous malaria
5.05	0	NA	2	NA	1	1	28	5.2	38	26	3.8	4.2	4	90	NA	1.8	4.4	1.3	2.3	1.76923	23.6244	NA	Levemir, Novorapid	2005	no complications	Sweden	Thailand (2000,2004,2006)	no
5.1	0	NA	2	NA	2	1	38	7.2	44	4	4.9	3.1	1	89	NA	2.6	6.7	1.4	4.1	2.92857	24.0055	NA	Lantus, Novorapid	2003	Slight retinopathy	Sweden	Thailand, Vietnam, Kambodja (2005,2014,2015)	no
5.11	0	NA	2	NA	4	1	31	4.8	47	2	4.5	2.2	1	90	NA	0.74	4.1	1.9	1.9	1	22.3863	NA	Lantus, Novorapid	1995	no complications	Uganda	Uganda, kenya Rwanda (1962-1991)	yes (as a child)
5.12	0	NA	2	NA	2	1	34	5.2	25	18	4.1	2.8	1	90	NA	0.93	4.4	1.8	2.2	1.22222	24.2215	NA	Novorapid, Lamictal, Cirkadin	2004	Slight retinopathy	Sweden	no	no
5.13	0	NA	4	NA	2	1	37	5.4	68	26	3.9	3.1	19	95	NA	1.6	6.8	2	4.1	2.05	31.5115	NA	0			Honduras	Honduras	no
5.14	0	NA	2	NA	2	1	34	5.1	45	11	4.3	3	1	93	NA	1.6	5.7	1.6	3.4	2.125	22.2656	NA	Enalapril, Novorapid, lantus	2005	no complications	Sweden	Egypt, Thailand (1999,2006), Malaysia (1999), Indonesia 1999)	no
5.15	0	NA	3	NA	1	1	37	5.7	53	4	4.2	2.2	1	89	NA	1.4	5.7	2	3.1	1.55	26.6728	NA	Humalog, Lantus, Mirtazapin, Oralin	2005	no complications	Sweden	no	no
5.2	0	NA	4	NA	2	1	39	4.7	60	18	4	4.2	4	93	NA	1.3	6.4	1.9	4	2.10526	31.1419	NA	Humalog, Lantus, Furix, Metoprolol, Simvastatin, Oxynorm, Paracetamol, Gabapentin, Zopiklon, Enalapril, Saroten	1999	Diabetes nephropathy, neuropathy, retino/maculopathy, diabetic foot ulcers	Pakistan	Pakistan	no
5.21	0	NA	3	NA	4	0	41	6.7	62	3	4.8	3	3	91	NA	1.2	6.3	1.6	4.1	2.5625	27.1739	NA	Novorapid, Tresiba, Aerius, Lamictal	1999	no complications	Sweden	Thailand dec jan (2015-2016?), Tunisia (may-june 2015)?,	no
5.01	1	0	2	0	2	0	46	9.7	37	2	5.9	2.9	2	86	1.01	0.93	5.2	1.2	3.6	3	24.97	11	0			Sweden	Uganda (2010) India (2004,2016), Brazil (2014,2015)	no
5.02	1	1	3	1	1	0	55	11.1	34	1	5.4	2.3	1	86	0.5	0.88	4.4	1.2	2.8	2.33333	27.17	13	Tetralysal (tetracyclin derivative for rosacea)			Sweden	Bali (1998)	no
5.03	1	1	3	0	1	1	78	14.3	54	49	4.1	3.7	17	92	0.71	1.7	4.2	1.2	2.3	1.91667	28.9	21	0			Sweden	Bangladesh	no
5.04	1	1	2	1	1	1	105	15.6	23	24	5.1	4.1	17	81	0.85	1.36	4.5	1.4	2.5	1.78571	23.6	12	Tegretol, Inderal retard, Kalcipos			Sweden	no	no
5.06	1	0	2	0	3	1	49	6.1	38	2	4.4	2.2	1	91	0.7	0.69	4.5	2	2.2	1.1	22.1	11	0			Germany	Kenya (2010,2012)	no
5.07	1	0	2	0	1	0	47	7.4	35	3	5.5	2.8	2	86	0.84	1.1	5	1.9	2.7	1.42105	20.4	11	0			Sweden	no	no
5.08	1	1	3	3	2	0	70	11.7	48	36	3.5	2.9	1	96	0.39	2.1	3.2	1.3	1	0.769231	26.9	17	Lantus, Novorapid, Aprovel	2003	no complications	Sweden	no	no
5.09	1	1	3	0	1	1	84	22.6	28	13	5	3.3	2	87	0.47	0.7	3.8	2	1.6	0.8	25.1	17	Lantus, Novorapid	2013	no complications	Sweden	Panama, China (2011 7 months), Hongkong, Hawaii	no
5.16	1	1	2	0	3	1	57	14.1	42	14	4	2.9	1	68	0.65	0.67	4.5	2.2	2	0.909091	22.6	13	Novorapid, Levaxin, Nexium	2005	no complications	Sweden	Ecuador, India, Thailand, Kambodja, Bali (1999,2000,2008,2014)	no
5.17	1	1	4	0	2	0	69	6.7	25	1	6.3	2.6	1	83	0.63	0.79	3.8	1.3	2.1	1.61538	31.4	3	Novorapid, Tresiba, Alodipin, Lasix	2004	Neuropathy	Sweden	Brazil, Amazonas, Guyana, Guyana, Tonga, Bora Bora, Cook Islands, Seyshells (travels 2 x/year since 1995)	no
5.18	1	0	2	0	1	1	44	8.9	36	38	4.6	4.2	5	85	1.36	2	6.8	2	3.9	1.95	22.1	11	Paracetamol, Ibuprofen (analgetics)			Sweden	no	no
5.19	1	1	2	2	2	1	78	12.6	51	3	4.6	2.5	1	95	0.81	0.57	6.4	3.7	2.5	0.675676	20.6	12	0			Sweden	Thailand, Kambodja (2007,2008)	no
6.01	1	0	2	2	2	1	52	8.4	66	19	3.6	3	1	86	0.45	0.8	3.8	2.4	1.1	0.5	24.8061	61	Humalog insulin (continous infusion via pump), Imdur, Candesartan, Ezetrol, Levaxin, Trombyl, Kalcipos D, Betolvex, Beviplex, Inolaxol	1956	proliferativ retinopathy, slight peripher neuropathy	Sweden	Senegal + Gambia (70s)	no
6.02	1	0	3	0	1	0	48	10.7	25	2	4.6	NA	1	81	0.81	2.6	3.8	0.8	1.8	2.4	26.1593	19	humalog insulin (pump), Lantus insulin, Sertralin (antidepressant)	1998	no known	Sweden	no	no
6.11	1	1	4	1	2	0	65	6.8	34	5	4.5	2.5	2	87	1.2	0.77	6	1.4	4.2	3	32.0715	16	0			Sweden	no	no
6.03	0	NA	2	NA	1	0	29	3.8	43	1	4.2	2.1	1	86	0.74	1.4	4.3	1.6	2.1	1.3	21.2963	NA	0			Sweden	Mexico, Florida; 2007, 2008, 2015	no
6.04	0	NA	3	NA	2	1	30	3.6	38	8	4	2.4	1	89	0.8	0.42	5	2.2	2.6	1.2	25.9107	NA	0			Finland	no	no
6.05	0	NA	2	NA	1	1	30	6.2	23	2	4.1	2.3	1	87	0.72	1.4	4.3	1.7	2	1.2	23.8751	NA	0			Lithuania	no	no
6.06	0	NA	3	NA	1	1	34	5.9	44	21	3.7	3	1	91	0.74	0.68	4.3	1.7	2.3	1.3	29.3878	NA	0			Sweden	no	no
6.07	0	NA	2	NA	1	0	29	5.4	41	3	4.8	2.7	2	93	0.85	0.56	4.2	1.6	2.3	1.5	24.4857	NA	Metformin, Abasaglar insulin, Victoza injection (antidiabeticum), Amlodipin, Losartan, Simvastatin, Levaxin, Ranitidin	1985	nephropathy	Philippnes (moved to Sweden 1983)	Philippines yearly, last time feb 2017	no
6.12	0	NA	3	NA	2	1	34	4.8	42	16	3.9	3.4	12	90	0.8	1.8	4.2	1.2	2.2	1.8	29.5736	NA	Metformin, Humulin insulin, Amlodiupin, Enalapril, Simvastatin	1995	bilateral intermediate retinopathy,	Sweden	China, Malaysia, Philippines, Thailand; 1985-86	no
6.13	0	NA	2	NA	2	1	34	4.7	24	17	4	2.8	1	88	0.9	0.92	5.4	2.5	2.5	1	22.7583	NA	Novorapid insulin, Insulatard insulin, Etalpha, Oralovite, Metoprolol, Enalapril, Simvastatin, Mimpara, Fosrenol, Sevelamer	2000	no known; maybe nephropathy prior to CKD	South Korea, to sweden at 16 month age	No	no
6.14	0	NA	2	NA	1	1	35	4	31	7	3.9	2.4	1	80	NA	1.2	4.9	1.8	2.5	1.4	19.2894	NA	Novorapid insulin (pump), Sertralin (antidepressant)	2001	slight diabetesretinopathy left eye, none right	Sweden	no	no
6.15	0	NA	2	NA	2	1	35	5	30	5	4.2	2.4	1	94	0.72	0.84	5.1	2.3	2.4	1	20.9024	NA	0			Sweden	Indonesia (2000)	no
6.16	0	NA	2	NA	3	1	36	4	31	8	3.8	2	1	77	0.79	0.96	4.5	1.7	2.3	1.3	18.6214	NA	Cilest (contraceptives)			Sweden	no	no
6.17	0	NA	2	NA	2	1	32	5.3	45	8	4.4	2.9	1	93	1.1	1.1	6.1	1.7	3.9	2.2	22.2656	NA	0			Poland	Vietnam (2012)	no
6.18	0	NA	5	NA	1	0	35	6.9	35	1	4.6	3.2	1	90	0.96	1.3	4.7	1.1	3	2.7	36.9272	NA	0			Uzbekistan	Vietnam (2012)	no
6.19	0	NA	2	NA	3	0	26	4.9	34	5	4.3	2.5	1	86	0.78	0.67	4.2	1.4	1.4	1.9	24.187	NA	0			Sweden	no	no
6.2	0	NA	1	NA	1	0	30	3.5	25	4	4.3	2.2	1	91	1.05	0.98	5.4	1.9	3.1	1.6	17.51	NA	0			Germany	Kenya (2009,2011)	no
6.21	0	NA	3	NA	2	1	36	5.6	26	15	3.9	3.1	1	88	1.29	1.4	6.1	1.2	4.3	3.5	26.1719	NA	Antihypertensive medication			China	papua new guinea (2009)	no
6.22	0	NA	2	NA	1	1	35	5.2	56	13	3.7	3.2	1	94	0.95	0.75	6.2	3	2.9	1	22.8624	NA	0			Sweden	Australia, Singapore (2014,2015)	no
6.08	2	1	5	2	4	1	111	16.9	60	35	4.2	4.3	6	73	1.19	11.4	6.6	1.2	NA	NA	36.7902	32	Bricanyl inhalation intermittent			Sweden	no	no
6.09	2	1	3	2	2	0	58	7.8	60	5	4.5	3.3	1	87	0.58	1.3	3.2	1.1	1.6	1.4	28.2747	22	0			Estonia	no	no
6.1	2	1	5	1	4	0	95	18.7	49	57	3.6	3.7	6	88	1.7	6.3	7.3	1.2	NA	NA	38.8642	17	Bricanyl (inhalation), Treo			USA	Egypt, Hong Kong, Dubai (1975,1979,2012,2015)	no
6.23	2	1	3	1	2	0	57	8.1	51	5	4.4	2.9	1	86	0.69	1.7	3.9	1.6	1.5	1	25.45	12	Metformin, Glibenklamid, Simidon, Pentasa (irregular use, probably not taken lately)	2005	retinopathy	Sri Lanka (moved to Sweden in 1980s)	no	no
6.24	2	1	3	1	1	1	73	8.3	64	2	5	2.3	4	91	1.47	4.2	5.8	1.3	2.4	1.8	29.37	9	Lantus insulin, Novorapid insulin, Metformin, Divisun, Behepan, Seloken, Losarstad, Ezetrol, Florinef, Hydrokortison, Levaxin, Pravastatin, Somatulin (injection every fourth week)	2008	slight neuropathy	Sweden	no	no
6.25	2	1	3	3	2	1	79	7.6	63	32	4.1	3.6	1	87	0.96	4.7	5	1.1	2	1.9	29.4	30	Lantus insulin, Trombyl, Alfadil, Metoprolol, Amlodipin, Losartan, Simvastatin, Ergenyl retard, Atarax, Sevelamer, Creon, Duphalac	1987	diabetes nephropathy, vasculopathy	Sweden	no	no
6.26	2	1	4	2	1	1	74	8.8	59	3	4.2	2.9	4	83	1.53	2.9	6.1	0.8	3.9	4.7	31.65	11	Lantus insulin, metfromin, atorvastatin, orifril (antiepileptikum/trt for bipolar ds), atarax, citalopram	2006	peripheral neuropathy	Sweden	no	no
6.27	2	1	5	0	2	0	113	18.4	46	17	4.1	3.8	7	80	0.99	3	5	1.2	2.4	2.1	35.19	1	Novomix insulin, Omeprazol, Trombyl, Duroferon, Imdur, Furix, Metoprolol, Amlodipin, Losarstad, Pravastatin, Emgesan, Prednisolon, Mycophenolate, Adport, Allopurinol	2016	no known but has not been to eye-examination yet	Kenya (moved to Sweden 1990s)	latest travel to Kenya 2008	yes, several times as a child
6.28	2	1	5	2	3	0	88	9.3	73	105	3.2	5.4	9	93	0.96	1.3	4.4	1.1	2.8	2.6	36.4	42	0	1970-ies	nephropathia	Sweden	no	no
6.29	2	1	3	0	1	0	90	13.9	48	5	4.3	2.9	1	84	0.69	1.4	3.5	1	1.9	1.8	26.7	8	Metfromin, Lantus insulin, Novorapid insulin, Enalapril	2009	not clear, several years since last eye examination	Serbia	no	no
							Mean
						N	HbA1c (mmol/mol)	Blood glucose (mM)	Age (yrs)	ESR (mm/hr)	Hematocrit (x10^12/L)	Fibrinogen (g/L)	C-reactive protein (mg/L)	MCV (fL)	P-ApolipoproteinB (g/L)	fP-Triglyceride (mM)	P-Cholesterol (mM)	P-HDL-cholesterol (mM)	fP-LDL cholesterol (mM)	fP-LDL/HDL-cholesterol	BMI	Duration diabetic (yrs)
				All data		50	52.48	8.266	43.18	14.48	4.34	3.00816	3.16	87.58	0.88325	1.7082	5.002	1.634	2.62083	1.76435	26.3199	17.28
				Study1		21	52.4286	9.08571	42.5238	14.1905	4.61429	3.05714	4.09524	88.381	0.743333	1.26952	5.08571	1.75714	2.78095	1.69471	25.183	12.6667
				Study1: Healthy		9	35.4444	5.55556	49.1111	12.4444	4.27778	3.08889	3.88889	91.1111	NA	1.46333	5.61111	1.72222	3.24444	1.92364	25.8893	NA
				Study1: Type1		12	65.1667	11.7333	37.5833	15.5	4.86667	3.03333	4.25	86.3333	0.743333	1.12417	4.69167	1.78333	2.43333	1.52301	24.6533	12.6667
				Study2		29	52.5172	7.67241	43.6552	14.6897	4.14138	2.97143	2.48276	87	0.943214	2.02586	4.94138	1.54483	2.4963	1.81852	27.1431	21.5385
				Study2: Healthy		16	32.5	4.925	35.5	8.375	4.1125	2.6625	1.75	88.5625	0.879333	1.02375	4.93125	1.7875	2.6125	1.61875	24.1265	NA
				Study2: Type1		3	55	8.63333	41.6667	8.66667	4.23333	2.75	1.33333	84.6667	0.82	1.39	4.53333	1.53333	2.36667	1.96667	27.679	32
				Study2: Type2		10	83.8	11.78	57.3	26.6	4.16	3.51	4	85.2	1.076	3.82	5.08	1.16	2.3125	2.1625	31.8089	18.4
							Standard deviation
						N	HbA1c (mmol/mol)	Blood glucose (mM)	Age (yrs)	ESR (mm/hr)	Hematocrit (x10^12/L)	Fibrinogen (g/L)	C-reactive protein (mg/L)	MCV (fL)	P-ApolipoproteinB (g/L)	fP-Triglyceride (mM)	P-Cholesterol (mM)	P-HDL-cholesterol (mM)	fP-LDL cholesterol (mM)	fP-LDL/HDL-cholesterol	BMI	Duration diabetic (yrs)
				All data		50	24.1054	4.45245	13.5386	18.5078	0.596247	0.699951	4.3676	5.55892	0.294448	1.78405	1.04949	0.547577	0.868346	0.807299	4.99918	12.7198
				Study1		21	20.692	4.67165	12.5603	14.2254	0.722001	0.670501	5.81296	6.13577	0.262828	0.554071	1.12351	0.556391	0.917398	0.688099	3.4227	4.39697
				Study1: Healthy		9	4.09607	0.853099	13.2707	9.82486	0.38658	0.720147	5.81903	2.08833	NA	0.542033	1.05646	0.258736	0.908448	0.614011	3.50579	NA
				Study1: Type1		12	18.7947	4.61605	9.82999	17.1279	0.822782	0.662411	6.06218	7.38959	0.262828	0.539182	1.04312	0.715838	0.788939	0.715293	3.41278	4.39697
				Study2		29	26.6654	4.27024	14.4055	21.3259	0.390528	0.731238	2.84882	5.13392	0.290963	2.25872	1.00836	0.532907	0.823913	0.898305	5.80488	16.2769
				Study2: Healthy		16	3.07679	0.973311	9.2376	6.21691	0.313847	0.434933	2.74469	4.74649	0.164598	0.373164	0.723619	0.5058	0.712624	0.684318	4.84143	NA
				Study2: Type1		3	8.88819	1.96044	21.5484	9.07377	0.550757	0.353553	0.57735	3.21455	0.3751	1.048	1.27017	0.80829	1.62583	1.30512	3.86372	25.1595
				Study2: Type2		10	19.4182	4.67162	8.59005	33.0394	0.48808	0.878699	2.94392	5.6921	0.386155	3.14636	1.36202	0.206559	0.775403	1.1275	4.68927	12.8513
