# Supplementary material for: Enhanced virulence of Plasmodium falciparum in blood of diabetic patients
Source: PLoS One. 2021 Jun 17;16(6):e0249666. doi: 10.1371/journal.pone.0249666 (PMC8211161; doi:10.1371/journal.pone.0249666)
Supplement: S2 Data — (XLSX) [file pone.0249666.s006.xlsx]

## Sheet: S2 Experimental Results
		Rosetting rate assay (% doublets)			S1.2R growth (fold change in parasitemia)				3D7 growth (fold change in parasitemia)					Comments1
ID	Diabetes type	RBC-only	Serum-only	RBC+Serum	+ 0 mM glucose	+ 2 mM glucose	+ 4 mM glucose	+ 6 mM glucose	+ 0 mM glucose	+ 2 mM glucose	+ 4 mM glucose	+ 6 mM glucose
5.05	0	23.2	18.4	20.2667	1.28667	1.84	2.2	2.86	1.8	5.74	6.53333	7.2
5.1	0	14.7667	19.1833	19.2	1.38667	3.6	2.78	3.99333	4.84667	6.58667	6.73333	7
5.11	0	16.6	18.675	21.15	0.746667	1.44667	2.40667	3.44667	1.61333	5.62667	4.12667	6.86667
5.12	0	18.1167	18.5	19.7	0.82	1.64667	2.65333	6.08667	1.62	6.18	7	7.33333
5.13	0	17.4333	19.4167	20.4833	0.766667	1.60667	4.56667	4.98	1.66667	5.68	5.28	5.89333
5.14	0	17.0167	19.65	21.4667	1.14	2.42	4.00667	4.05333	3.71333	5.50667	5.36667	5.9
5.15	0	21.8833	18.6167	21.0833	0.813333	2.93333	6.73333	6.73333	2.36667	6.66667	6.58	6.8
5.2	0	16.2167	21.3333	18.2333	0.726667	1.49333	3.76667	3.82667	1.52667	5.64	7.2	7.46667
5.21	0	17.0667	20.2667	17.5167	1.28667	3.02	4.18	3.94667	4.06667	6.73333	6.8	7
5.01	1	17.8833	18.75	19.2333	1.30667	2.1	1.65333	2.44667	6	6.93333	4.48	6.30667
5.02	1	20.6667	18.66	19.4167	1.36	1.75333	1.66	2.05333	6.26	5.87333	5.61333	5.84
5.03	1	26.8167	NA	NA	NA	NA	NA	NA	NA	NA	NA	NA		Serum from 5.03 completely inhibited parasite growth
5.04	1	23.6167	18.1667	22.8833	1.62667	2.00667	1.78	2.16	7.8	7.4	7.46667	7.53333
5.06	1	17.6167	18.5667	19.85	1.08	1.88	4.08667	5.09333	2.23333	6.59333	7.06667	7.13333
5.07	1	21.5833	19.65	23.4	1.1	4.38	5.51333	6.61333	3.90667	6.73333	6.86667	7.13333
5.08	1	17.4	18.25	20.7167	4.3	5.22667	4.36	5.58667	7.46667	7.2	7.2	7
5.09	1	24.05	19.0667	23.75	5.2	6.28667	6.58667	7.4	7.6	7.73333	7.2	7.46667
5.16	1	28.0333	18.8167	31.8	4.44	4.58667	5.05333	4.80667	7.33333	7.66667	7.46667	7.33333
5.17	1	16.8667	18.4333	22.55	1.37333	2.93333	3.41333	3.37333	4.33333	7.2	7.2	7.53333
5.18	1	21.4	20.4167	23.3833	1.12667	1.23333	1.28667	1.37333	4.32	4.72667	4.56	5.20667
5.19	1	15.8667	19.7833	20.7167	1.88	1.96667	1.90667	2.12667	5	4.95333	4.94	4.85333
6.01	1	25.5667	36.2	30.5	2.51333	7.13333	8.73333	7.93333	5.6	7.53333	6.8	6.6
6.02	1	19.2333	34.3667	11.5333	5.24	5.23333	5.88	5.43333	6.60667	5.44	5.47333	7.53333
6.11	1	23.1	35.5667	33.2	0.866667	3.52	7.33333	6.93333	3.12667	7.2	7	6.93333
6.03	0	20.1	32.9667	20.0333	0.553333	0.806667	3.4	5.17333	0.886667	2.58667	5.96667	6.61333
6.04	0	27.3333	32.7667	31.2667	0.546667	1.06667	1.38	1.34	0.8	1.97333	3.01333	2.95333
6.05	0	21.2	33.4333	20.0667	0.82	1.70667	2.30667	2.07333	1.54667	4.31333	4.92	4.60667
6.06	0	12.5	34.9	22.9333	0.78	2.24	3.06	3.19333	1.82667	5.73333	5.95333	5.98667
6.07	0	9.34667	35	26.7333	0.746667	1.31333	1.76	1.79333	1.28	4.48	5.73333	5.67333
6.12	0	13	33.9667	22.0667	0.64	1.62	6.5	6.06	1.51333	4.92667	6.66667	6.86667
6.13	0	17.1333	29.1333	26.0333	0.64	1.16	3.16	3.12	1.24	3.94	6	6.43333
6.14	0	14.2333	33.2	26.3667	0.553333	0.973333	3.90667	5.42667	1.06	5.24	6.24667	6.00667
6.15	0	15.1667	34.1	24.8333	0.68	1.22667	5.02667	4.63333	1.38667	4.94667	6.93333	6.73333
6.16	0	18.2667	34	28.3333	0.586667	0.973333	2.76	4.28667	1.16667	3.75333	4.85333	5.04667
6.17	0	17.4333	NA	NA	NA	NA	NA	NA	NA	NA	NA	NA		Serum from 6.17 completely inhibited parasite growth
6.18	0	12.1333	38.9333	18.8	1.06	4.12667	7.46667	6.52	4.05333	7.06667	6.12	6.93333
6.19	0	16.0333	34.3667	20.5333	0.726667	1.61333	6.26	5.4	1.69333	5.19333	6.73333	7.26667
6.2	0	11.4567	33.0667	19	0.56	0.86	4.79333	6.17333	0.973333	2.80667	6.86667	7.13333
6.21	0	31.2	34.5667	19.4333	0.72	1.97333	6.52667	5.46	2.32667	6.46667	6.86667	7
6.22	0	17.2	35.4	29.6	0.733333	1.58	6.26	4.82	1.56667	5.28667	6.73333	6.93333
6.23	2	30.7333	32.8667	23.1333	2.9	6.52	8.8	8.06667	6.21333	8.06667	7	7.26667
6.24	2	24.4667	27.0667	29.2333	3.46	4.82667	7.2	6.4	NA	NA	NA	NA		Serum from 6.24 specifically inhibited 3D7 growth
6.25	2	34.6333	30.4667	27.1333	0.96	3.79333	7.33333	6.73333	4.58667	8	7.66667	7.8
6.26	2	17.2	31.5667	26.9667	2.05333	3.14667	4.40667	3.06	5.75333	6.32667	4.72667	6.66667
6.27	2	NA	34.1667	NA	5.56667	4.36	6.48667	4.37333	6.93333	7.8	7.06667	7.6		RBC from 6.27 showed abnormal profile for doublets assay
6.28	2	29.0333	35.2	38.5	1.24667	1.44	1.48667	1.50667	6.06	6.5	5.85333	5.77333
6.29	2	30.5333	30.6667	33.8667	5.66	8.26667	8.33333	8.26667	5.28	5.59333	5.79333	4.09333
6.08	2	21.3667	25.6	19.2667	3.42	3.5	4.11333	3.98667	7.86667	8	7.73333	7.86667
6.09	2	14.3667	32.7333	14.0667	1.50667	6.5	7.66667	6.86667	5.29333	8	7.13333	7.26667
6.1	2	27.9667	30	16.8333	7	6.8	8.53333	8	7.6	7.8	7.33333	7.13333
														1 Some experimental results were also excluded from analyses due to abnormal values (cells shaded green in Supplementary Data S2) and are explained here. Serum, but not washed RBCs, from two patients completely inhibited both 3D7 and S1.2 growth. This is possibly due to the presence of residual antimalarial compounds in serum: Patient 6.17 (non-diabetic) had taken antimalarial prophylaxis (mefloq…
